# Supplementary material for: Synthesis and Activity Evaluation of Novel Benzoxazepinone Derivatives as Potential Inhibitors of Glycogen Phosphorylase
Source: Molecules. 2025 Oct 31;30(21):4249. doi: 10.3390/molecules30214249 (PMC12608647; doi:10.3390/molecules30214249)
Supplement: Supplementary file 1 [file molecules-30-04249-s001.zip]

Archive with 2 entries (2 files):
- experimental details for intermediate stages.pdf
- The mass spectrum of compound 8a-i.pdf
